# Supplementary material for: Phytochemistry and Bioactivity of Essential Oil and Methanolic Extracts of Origanum vulgare L. from Central Italy
Source: Plants (Basel). 2025 Aug 9;14(16):2468. doi: 10.3390/plants14162468 (PMC12389479; doi:10.3390/plants14162468)
Supplement: Supplementary file 1 [file plants-14-02468-s001.zip]

Archive with 1 entries (1 files):
- plants-3780734-supplementary.pdf
